# Supplementary material for: Integrated identification of key genes and pathways in Alzheimer’s disease via comprehensive bioinformatical analyses
Source: Hereditas. 2019 Jul 16;156:25. doi: 10.1186/s41065-019-0101-0 (PMC6636172; doi:10.1186/s41065-019-0101-0)
Supplement: Supplementary file 3 — Table S3. Information for biological process analysis of DEGs from hippocampus. Included detailed information of results of biological process analysis of DEGs from hippocampus. (XLSX 32 kb) [file 41065_2019_101_MOESM3_ESM.xlsx]

## Sheet: ClueGOResults0 NodeAttributeTab
Additional file 3: Table S3 Information for biological process analysis of DEGs from hippocampus
GO ID	GO Term	GO Levels	GO Groups	Genes Number	% Associated Genes	Term P Value	Term P Value Corrected with Bonferroni step down	Group P Value	Group P Value Corrected with Bonferroni step down	Associated Genes Found	All Associated Genes	Over View Term
GO:0007218	neuropeptide signaling pathway	[4, 5, 6]	[Group00]	8	6.34921	0.000126915	0.0152298	{Group00=1.2691467061870531E-4}	{Group00=3.8074401185611594E-4}	[CARTPT, GRP, KISS1R, MCHR1, OPRK1, PDYN, SSTR2, TAC1]	[ADCYAP1, AGRP, ARTN, CALCA, CARTPT, CD200R1, CPE, CRCP, CXCR4, CYSLTR1, CYSLTR2, ECEL1, GAL, GALP, GALR1, GALR2, GALR3, GLRA1, GLRA2, GLRA3, GLRA4, GLRB, GPNMB, GPR1, GPR139, GPR143, GPR149, GPR19, GPR83, GPR84, GPR88, GRP, GRPR, HCRT, HCRTR1, HCRTR2, INVS, KISS1R, LGALS1, LGALSL, LSM4, LTB4R, LTB4R2, MC2R, MCHR1, MCHR2, MDH2, NMB, NMS, NMU, NMUR1, NMUR2, NPB, NPBWR1, NPBWR2, NPFF, NPFFR1, NPFFR…	TRUE
GO:0032222	regulation of synaptic transmission, cholinergic	[5, 6, 7, 8, 9]	[Group01]	3	33.3333	0.000129683	0.0154322	{Group01=1.296826377624773E-4}	{Group01=2.593652755249546E-4}	[ACHE, CACNA1A, TAC1]	[ACHE, ADORA2A, ADORA2B, CACNA1A, CHRNA3, LAMA2, TAC1, TACR1, TACR2]	TRUE
GO:0099505	regulation of presynaptic membrane potential	[4]	[Group02]	3	75	6.45195e-06	0.000858109	{Group02=6.451949641566832E-6}	{Group02=7.097144605723516E-5}	[ATP1A3, KCNA1, KCNC1]	[ATP1A3, KCNA1, KCNC1, KCNC2]	TRUE
GO:0043010	camera-type eye development	[6, 7, 8]	[Group03]	16	4.2328	1.15081e-05	0.00151906	{Group03=1.1508050198874356E-5}	{Group03=1.1508050198874356E-4}	[ACHE, ATP8A2, CACNA1A, CALB1, CELF4, EFEMP1, INHBA, NRP1, RDH10, RET, SDK1, SLC7A11, SOX1, TH, TRAF3IP1, VEGFA]	[ACHE, ACTL6A, ACTR1A, ACVR2B, ACVRL1, AGTPBP1, AHI1, ALDH1A2, ALDH1A3, ANGPTL1, APOBEC2, AQP5, ARHGAP35, ARHGEF15, ARID1A, ARL4D, ARL6, ATOH7, ATP2B1, ATP2B2, ATP2B4, ATP8A2, AZF1, B9D1, BAG1, BAK1, BAX, BCAR3, BCL11B, BFSP1, BFSP2, BMP4, BMP7, BMPR1B, BMPR2, C12orf57, CABP4, CACNA1A, CACNA1C, CALB1, CASP2, CC2D2A, CCDC6, CCDC66, CD36, CD46, CDC27, CDH1, CDK4, CDKN1B, CDON, CELF4, CHD7, CIB1, CI…	TRUE
GO:0045165	cell fate commitment	[3, 4]	[Group04]	13	4.19355	8.5055e-05	0.0104618	{Group04=8.50550346546087E-5}	{Group04=3.402201386184348E-4}	[CDC42, IFRD1, IL12RB1, INHBA, KALRN, KDM6B, NKX2-5, NRP1, PDPN, PML, RTF1, SOX1, SPDEF]	[ACKR3, ACTR1A, ACVR1, AKR1B1, ANGPTL1, APOBEC2, AR, AREG, ARHGEF2, ARX, ASCL1, ASH1L, ATOH1, ATR, AXIN1, BARHL2, BATF, BCL11B, BCL2, BMP2, BMP4, BMPR1A, CASP3, CD46, CDC42, CDC73, CDON, CEBPB, CHD5, CHD6, CRP, CSRP3, CTR9, CYLD, CYP26B1, DBX1, DEAF1, DKK1, DLL1, DLL4, DLX1, DLX2, DMRT3, DMRTA2, DOCK7, DSCAML1, DUSP6, EBF2, EHMT2, ELF5, ELP4, EOMES, EPAS1, EPOP, ERBB4, ERGIC2, ETS2, ETV2, EVX1, E…	TRUE
GO:0050808	synapse organization	[3]	[Group05]	20	4.06504	1.66382e-06	0.000224616	{Group05=1.6638188264761788E-6}	{Group05=2.1629644744190324E-5}	[ACHE, ACTN1, ARC, ARHGEF7, BDNF, BSN, CACNA1A, CAMK1, CARD14, CDC42, CLSTN2, CST7, KALRN, NEFH, NPAS4, NRP1, NRP2, PCDH8, PCLO, SDK1]	[ABCB6, ABHD17A, ABHD17B, ABHD17C, ABI2, ABL1, ACHE, ACKR3, ACTB, ACTN1, ACTR2, ACTRT1, ADAM10, ADD2, ADGRB1, ADGRB2, ADGRB3, ADGRF1, ADGRL1, ADGRL3, ADNP, AFG3L2, AGRN, AICDA, ALS2, AMIGO1, AMIGO3, ANAPC2, ANGPTL2, ANK3, ANKK1, APC2, APOE, APP, ARC, ARF1, ARF1P1, ARF4, ARF6, ARHGAP22, ARHGAP33, ARHGAP39, ARHGAP44, ARHGEF15, ARHGEF7, ARHGEF9, ARL6IP1, ASIC2, ASXL1, ATP6V0A4, BAIAP2, BCAN, BDNF, B…	TRUE
GO:0060996	dendritic spine development	[3, 4, 7, 8, 10, 11, 12]	[Group06]	9	6.97674	2.28322e-05	0.00292252	{Group06=2.2832163102044404E-5}	{Group06=1.3699297861226642E-4}	[ACSL4, ARC, ARHGEF7, CAMK1, CDC42, KALRN, PLK2, SDK1, SRGAP3]	[ACSL4, ACTR2, AICDA, ANGPTL2, APOE, ARC, ARF1, ARF1P1, ARF4, ARF6, ARHGAP33, ARHGAP44, ARHGEF7, ARID1B, ASAP1, ASXL1, BAIAP2, BHLHB9, BUD31, C21orf91, CAMK1, CAMK2A, CAMK2B, CAPRIN1, CAPRIN2, CDC42, CDK5, CDK5R1, CDKL5, CFL1, CPEB3, CRMP1, CTNND2, CUX2, DAPK2, DENR, DHX36, DLG4, DLG5, DNM1L, DNM3, DOCK10, DVL1, DVL1P1, EEF2K, EFNA1, EIF4G2, ELK3, EPHA4, EPHB1, EPHB2, EPHB3, FMR1, FMR1-IT1, FOXO6…	TRUE
GO:0034104	negative regulation of tissue remodeling	[3, 4, 5]	[Group07]	4	14.2857	0.000310675	0.0360383	{Group07=3.106746349828115E-4}	{Group07=3.106746349828115E-4}	[CARTPT, INHBA, TNFRSF11B, UBASH3B]	[ABR, AGER, AGT, AGXT, ATR, BCR, BTF3P11, CALCA, CARTPT, CD38, CLDN18, CSK, CST3, FSHR, FSTL1, GAMT, GREM1, IAPP, IL6, INHBA, INPP5D, MOK, P2RX7, RN7SL263P, SFRP1, TNFAIP3, TNFRSF11B, UBASH3B]	FALSE
GO:0046851	negative regulation of bone remodeling	[4, 5, 6]	[Group07]	4	20	7.91655e-05	0.00989569	{Group07=3.106746349828115E-4}	{Group07=3.106746349828115E-4}	[CARTPT, INHBA, TNFRSF11B, UBASH3B]	[ATR, BTF3P11, CALCA, CARTPT, CD38, CLDN18, CSK, FSHR, FSTL1, GAMT, GREM1, IAPP, IL6, INHBA, INPP5D, P2RX7, SFRP1, TNFAIP3, TNFRSF11B, UBASH3B]	TRUE
GO:0010769	regulation of cell morphogenesis involved in differentiation	[5, 6, 7]	[Group08]	15	4.29799	1.81911e-05	0.00236484	{Group08=1.8191077417808376E-5}	{Group08=1.45528619342467E-4}	[ARC, ARHGEF7, BDNF, BRSK2, CACNA1A, CDC42, DNAAF3, IFRD1, KALRN, NR4A3, NRP1, PDPN, RET, TRPV2, VEGFA]	[ABHD14B, ABL1, ACTN4, ACTR2, ADGRB3, ADNP, AICDA, AMIGO1, ANAPC2, ANGPTL2, ANKRD27, AP1AR, APC2, APOA1, APOE, ARC, ARHGAP33, ARHGAP35, ARHGAP4, ARHGAP44, ARHGDIA, ARHGEF7, ARPC2, ASXL1, BAIAP2, BARHL2, BDNF, BDNF-AS, BHLHB9, BMPR2, BRSK1, BRSK2, C1QBP, CACNA1A, CALR, CAMK2B, CAPRIN1, CAPRIN2, CARMIL1, CASS4, CCDC6, CD46, CDC42, CDH4, CDK5, CDK5R1, CDKL3, CDKL5, CFL1, CHN1, CHRNA3, CHRNB2, CIB1, …	TRUE
GO:0050770	regulation of axonogenesis	[6, 7, 8, 9, 10, 11, 12, 13]	[Group08]	11	5.09259	5.40686e-05	0.00681265	{Group08=1.8191077417808376E-5}	{Group08=1.45528619342467E-4}	[ARHGEF7, BDNF, BRSK2, CACNA1A, DNAAF3, IFRD1, NR4A3, NRP1, RET, TRPV2, VEGFA]	[ABL1, ADNP, AMIGO1, ANAPC2, APC2, APOE, ARHGAP35, ARHGAP4, ARHGDIA, ARHGEF7, ASXL1, BARHL2, BDNF, BDNF-AS, BMPR2, BRSK1, BRSK2, CACNA1A, CCDC6, CDH4, CDK5, CDK5R1, CDKL3, CDKL5, CHN1, CNTN2, CRABP2, CTTN, CXCL12, CXXC1, CYFIP1, DAB1, DCC, DNAAF3, DNM2, DPYSL2, DRAXIN, DSCAM, EFNA1, EFNA5, EFNB3, EIF4G2, EPHA4, EPHA7, EPHB2, EPHB3, F9, FEZF2, FGF13, FN1, FSTL4, FYCO1, GDI1, GEMIN2, GOLGA4, GPRIN1…	FALSE
GO:0099536	synaptic signaling	[3, 4]	[Group09]	36	4.30622	1.41607e-11	1.96834e-09	{Group09=1.4160737568507553E-11}	{Group09=1.9825032595910575E-10}	[ACHE, AMPH, ARC, BRSK2, BSN, CACNA1A, CADPS, CALB1, CAPS, CARD14, CARTPT, CELF4, CLSTN2, CNR1, EGR2, GABRG2, GLS2, KALRN, KCNA1, KCNIP2, KIT, MCHR1, NCDN, NPAS4, OPRK1, PCDH8, PCLO, PDYN, PLK2, SCN2B, SLC1A6, SLC6A3, SYN2, SYT2, TAC1, TH]	[AATF, ABAT, ABCB6, ABHD6, ABL1, ABR, ACHE, ACP4, ADARB1, ADCY1, ADCY8, ADCYAP1, ADGRB1, ADIPOQ, ADNP, ADORA1, ADORA2A, ADORA2B, ADRA1A, ADRA1D, ADRB2, AGER, AGT, AGXT, AKAP5, AKAP7, AKAP9, AKT1, ALL1, ALS2, AMPH, AMY2A, ANAPC2, ANKK1, APBA1, APBA2, APBA3, APC2, APEX1, APOE, APP, ARC, ARF1, ARF1P1, ARID1B, ARRB2, ASAP1, ASIC1, ASIC2, ASXL1, ATAD1, ATP1A2, ATP2A2, ATP6V0A4, ATXN3, BACE1, BAIAP2, B…	FALSE
GO:0099537	trans-synaptic signaling	[4, 5]	[Group09]	36	4.33213	1.19377e-11	1.67128e-09	{Group09=1.4160737568507553E-11}	{Group09=1.9825032595910575E-10}	[ACHE, AMPH, ARC, BRSK2, BSN, CACNA1A, CADPS, CALB1, CAPS, CARD14, CARTPT, CELF4, CLSTN2, CNR1, EGR2, GABRG2, GLS2, KALRN, KCNA1, KCNIP2, KIT, MCHR1, NCDN, NPAS4, OPRK1, PCDH8, PCLO, PDYN, PLK2, SCN2B, SLC1A6, SLC6A3, SYN2, SYT2, TAC1, TH]	[AATF, ABAT, ABCB6, ABHD6, ABL1, ABR, ACHE, ACP4, ADARB1, ADCY1, ADCY8, ADCYAP1, ADGRB1, ADIPOQ, ADNP, ADORA1, ADORA2A, ADORA2B, ADRA1A, ADRA1D, ADRB2, AGER, AGT, AGXT, AKAP5, AKAP7, AKAP9, AKT1, ALL1, ALS2, AMPH, AMY2A, ANAPC2, ANKK1, APBA1, APBA2, APBA3, APC2, APEX1, APOE, APP, ARC, ARF1, ARF1P1, ARID1B, ARRB2, ASAP1, ASIC1, ASIC2, ASXL1, ATAD1, ATP1A2, ATP2A2, ATP6V0A4, ATXN3, BACE1, BAIAP2, B…	FALSE
GO:0098916	anterograde trans-synaptic signaling	[5, 6]	[Group09]	36	4.37956	8.74822e-12	1.2335e-09	{Group09=1.4160737568507553E-11}	{Group09=1.9825032595910575E-10}	[ACHE, AMPH, ARC, BRSK2, BSN, CACNA1A, CADPS, CALB1, CAPS, CARD14, CARTPT, CELF4, CLSTN2, CNR1, EGR2, GABRG2, GLS2, KALRN, KCNA1, KCNIP2, KIT, MCHR1, NCDN, NPAS4, OPRK1, PCDH8, PCLO, PDYN, PLK2, SCN2B, SLC1A6, SLC6A3, SYN2, SYT2, TAC1, TH]	[AATF, ABAT, ABCB6, ABHD6, ABL1, ABR, ACHE, ACP4, ADARB1, ADCY1, ADCY8, ADCYAP1, ADGRB1, ADIPOQ, ADNP, ADORA1, ADORA2A, ADORA2B, ADRA1A, ADRA1D, ADRB2, AGER, AGT, AGXT, AKAP5, AKAP7, AKAP9, AKT1, ALL1, ALS2, AMPH, AMY2A, ANAPC2, ANKK1, APBA1, APBA2, APBA3, APC2, APEX1, APOE, APP, ARC, ARF1, ARF1P1, ARID1B, ARRB2, ASAP1, ASIC1, ASIC2, ASXL1, ATAD1, ATP1A2, ATP2A2, ATP6V0A4, ATXN3, BACE1, BAIAP2, B…	FALSE
GO:0007268	chemical synaptic transmission	[6, 7]	[Group09]	36	4.37956	8.74822e-12	1.2335e-09	{Group09=1.4160737568507553E-11}	{Group09=1.9825032595910575E-10}	[ACHE, AMPH, ARC, BRSK2, BSN, CACNA1A, CADPS, CALB1, CAPS, CARD14, CARTPT, CELF4, CLSTN2, CNR1, EGR2, GABRG2, GLS2, KALRN, KCNA1, KCNIP2, KIT, MCHR1, NCDN, NPAS4, OPRK1, PCDH8, PCLO, PDYN, PLK2, SCN2B, SLC1A6, SLC6A3, SYN2, SYT2, TAC1, TH]	[AATF, ABAT, ABCB6, ABHD6, ABL1, ABR, ACHE, ACP4, ADARB1, ADCY1, ADCY8, ADCYAP1, ADGRB1, ADIPOQ, ADNP, ADORA1, ADORA2A, ADORA2B, ADRA1A, ADRA1D, ADRB2, AGER, AGT, AGXT, AKAP5, AKAP7, AKAP9, AKT1, ALL1, ALS2, AMPH, AMY2A, ANAPC2, ANKK1, APBA1, APBA2, APBA3, APC2, APEX1, APOE, APP, ARC, ARF1, ARF1P1, ARID1B, ARRB2, ASAP1, ASIC1, ASIC2, ASXL1, ATAD1, ATP1A2, ATP2A2, ATP6V0A4, ATXN3, BACE1, BAIAP2, B…	TRUE
GO:0048532	anatomical structure arrangement	[2, 3, 4]	[Group10]	4	17.3913	0.000140721	0.0166051	{Group10=1.778972649878197E-6}	{Group10=2.1347671798538366E-5}	[DNAAF3, EGR2, NRP1, NRP2]	[BMPR1A, DAB1, DLL1, DMD, DNAAF3, EGR2, HOXB2, HSPA5, KCNA2, KIF14, NAP1L1, NELL1, NELL2, NRP1, NRP2, OMA1, OPTN, PAX2, PLXNA3, PLXNA4, SEMA3A, SEMA3F, TFAP2A]	FALSE
GO:0038189	neuropilin signaling pathway	[4, 5, 6]	[Group10]	3	37.5	8.72152e-05	0.0106403	{Group10=1.778972649878197E-6}	{Group10=2.1347671798538366E-5}	[CDC42, NRP1, VEGFA]	[ABL1, CDC42, MTTP, NAP1L1, NELL1, NRP1, OPTN, VEGFA]	TRUE
GO:0097475	motor neuron migration	[5, 6, 7, 8, 9]	[Group10]	3	23.0769	0.000426367	0.0477531	{Group10=1.778972649878197E-6}	{Group10=2.1347671798538366E-5}	[DNAAF3, NRP1, VEGFA]	[DAB1, DNAAF3, LHX1, MIP, NAP1L1, NELL1, NHSL1, NRP1, OLIG3, OMA1, OPTN, RELN, VEGFA]	FALSE
GO:0021612	facial nerve structural organization	[4, 5, 6, 7, 8, 9, 10, 11]	[Group10]	3	25	0.000330852	0.0380479	{Group10=1.778972649878197E-6}	{Group10=2.1347671798538366E-5}	[EGR2, NRP1, NRP2]	[EGR2, HOXB2, NAP1L1, NELL1, NELL2, NRP1, NRP2, OPTN, PLXNA3, PLXNA4, SEMA3A, SEMA3F]	FALSE
GO:0071804	cellular potassium ion transport	[2, 8]	[Group11]	12	5.38117	1.43139e-05	0.00187512	{Group11=2.134167991012695E-5}	{Group11=1.4939175937088865E-4}	[ATP1A3, CARD14, KCNA1, KCNC1, KCNG3, KCNIP2, KCNJ4, KCNJ5, KCNJ6, KCNK10, KCNQ5, OPRK1]	[ABCB6, ABCC8, ABCC9, ACTN2, AKAP6, AKAP7, AKAP9, ALG10, ALG10B, AMIGO1, ANK2, ANK3, ANO6, AQP1, ATP1A1, ATP1A2, ATP1A3, ATP1A4, ATP1B1, ATP1B2, ATP1B3, BIN1, C4BPA, CA5A, CAB39, CACNA1D, CARD14, CASQ2, CAV1, CAV2, CAV3, CCT8L2, CD63, CDKN1A, CFH, CNGA1, CNGA2, CNGA3, CNGA4, CNGB1, CNGB3, CUZD1, DKK1, DLG1, DNM2, DPP10, DPP6, ERG, FHL1, FLNA, FXYD2, FXYD4, GAL, GALR2, HCN1, HCN2, HCN3, HCN4, HPLH…	TRUE
GO:0071805	potassium ion transmembrane transport	[3, 8, 9]	[Group11]	12	5.38117	1.43139e-05	0.00187512	{Group11=2.134167991012695E-5}	{Group11=1.4939175937088865E-4}	[ATP1A3, CARD14, KCNA1, KCNC1, KCNG3, KCNIP2, KCNJ4, KCNJ5, KCNJ6, KCNK10, KCNQ5, OPRK1]	[ABCB6, ABCC8, ABCC9, ACTN2, AKAP6, AKAP7, AKAP9, ALG10, ALG10B, AMIGO1, ANK2, ANK3, ANO6, AQP1, ATP1A1, ATP1A2, ATP1A3, ATP1A4, ATP1B1, ATP1B2, ATP1B3, BIN1, C4BPA, CA5A, CAB39, CACNA1D, CARD14, CASQ2, CAV1, CAV2, CAV3, CCT8L2, CD63, CDKN1A, CFH, CNGA1, CNGA2, CNGA3, CNGA4, CNGB1, CNGB3, CUZD1, DKK1, DLG1, DNM2, DPP10, DPP6, ERG, FHL1, FLNA, FXYD2, FXYD4, GAL, GALR2, HCN1, HCN2, HCN3, HCN4, HPLH…	FALSE
GO:0006813	potassium ion transport	[7]	[Group11]	13	4.79705	2.13417e-05	0.00275308	{Group11=2.134167991012695E-5}	{Group11=1.4939175937088865E-4}	[ATP1A3, CARD14, KCNA1, KCNC1, KCNG3, KCNIP2, KCNJ4, KCNJ5, KCNJ6, KCNK10, KCNQ5, OPRK1, SLC24A3]	[ABCB6, ABCC8, ABCC9, ACTN2, ADCYAP1, ADORA1, ADRA2A, AKAP6, AKAP7, AKAP9, ALG10, ALG10B, AMIGO1, ANK2, ANK3, ANKK1, ANO6, AQP1, ATF2, ATF4, ATP12A, ATP1A1, ATP1A2, ATP1A3, ATP1A4, ATP1B1, ATP1B2, ATP1B3, ATP1B4, ATP4A, ATP4B, BIN1, C4BPA, CA5A, CAB39, CACNA1D, CARD14, CASQ2, CAV1, CAV2, CAV3, CCT8L2, CD63, CDK2, CDKN1A, CDKN1B, CDKN2A, CFH, CHORDC1, CHP1, CIB1, CNGA1, CNGA2, CNGA3, CNGA4, CNGB1,…	FALSE
GO:0010107	potassium ion import	[4, 9, 10]	[Group11]	4	13.3333	0.000408213	0.046128	{Group11=2.134167991012695E-5}	{Group11=1.4939175937088865E-4}	[ATP1A3, KCNJ4, KCNJ5, KCNJ6]	[ABCC9, ATP1A1, ATP1A2, ATP1A3, ATP1A4, ATP1B1, ATP1B2, ATP1B3, DLG1, FXYD2, HCN2, HCN4, KCNE2, KCNJ1, KCNJ10, KCNJ11, KCNJ12, KCNJ13, KCNJ14, KCNJ15, KCNJ16, KCNJ18, KCNJ2, KCNJ3, KCNJ4, KCNJ5, KCNJ6, KCNJ8, KCNJ9, MED23]	FALSE
GO:0060359	response to ammonium ion	[4]	[Group12]	9	5.92105	8.27078e-05	0.0102558	{Group12=2.5545640649698683E-5}	{Group12=1.2772820324849341E-4}	[CNR1, FOSB, GABRG2, HOMER2, KALRN, OPRK1, SDK1, SLC6A3, TAC1]	[ABAT, ABL1, ADA, ADGRL3, ADSS, AGRN, AIF1, ANKK1, AOC1, ASS1, ATF2, ATF4, ATG7, CACNG4, CASP3, CASP6, CASP7, CCNA2, CCT6A, CDK5, CDK5R1, CHRFAM7A, CHRM1, CHRM2, CHRM3, CHRM4, CHRM5, CHRNA3, CHRNA4, CHRNA7, CHRNB2, CNR1, CRH, CRHBP, CYR61, DBNL, DHX34, DHX8, DIAPH1, DNM2, DNMT3A, DNMT3B, DPYSL2, DRD1, DRD2, DRD3, DRD4, DRD5, EFTUD2, EHMT2, FADD, FOSB, FUK, GABPA, GABRA1, GABRB1, GABRB2, GABRB3, G…	FALSE
GO:0072347	response to anesthetic	[4]	[Group12]	9	9.67742	1.54575e-06	0.000210223	{Group12=2.5545640649698683E-5}	{Group12=1.2772820324849341E-4}	[CACNA1A, CNR1, FOSB, HOMER2, KALRN, OPRK1, SDK1, SLC6A3, TAC1]	[ABAT, ADA, ADGRL3, AIF1, ANKK1, ATG7, CACNA1A, CACNG4, CCNA2, CCT6A, CDK5, CHRNB2, CNR1, CRH, CRHBP, CYR61, DNM2, DNMT3A, DNMT3B, DPYSL2, DRD1, DRD2, DRD3, DRD4, DRD5, EFTUD2, EHMT2, F7, FADD, FOSB, GHR, GNAO1, GNPDA1, GOT2, GPI, GPRIN1, GRIN1, H19, HDAC2, HDAC5, HOMER1, HOMER2, HPCA, HSP90AB1, HSPA5, HTR1B, HTR2A, HTR3A, KALRN, MAP1LC3A, MDH2, MDM2, MTOR, ND6, NPFF, OPRK1, OPRM1, OR13F1, OR56A1…	TRUE
GO:0042220	response to cocaine	[4, 5, 6]	[Group12]	6	9.52381	9.83605e-05	0.0119016	{Group12=2.5545640649698683E-5}	{Group12=1.2772820324849341E-4}	[CNR1, HOMER2, KALRN, OPRK1, SDK1, SLC6A3]	[ABAT, ADGRL3, ANKK1, CACNG4, CCNA2, CCT6A, CDK5, CHRNB2, CNR1, CRH, CRHBP, CYR61, DNM2, DNMT3A, DNMT3B, DPYSL2, DRD1, DRD2, DRD3, DRD4, DRD5, EFTUD2, EHMT2, FADD, H19, HDAC2, HDAC5, HOMER1, HOMER2, HSP90AB1, HSPA5, HTR1B, HTR2A, HTR3A, KALRN, MDH2, MDM2, MTOR, ND6, OPRK1, OPRM1, OR13F1, OR56A1, OR56A4, OR56A5, OR5T1, OXT, OXTR, PCDHA4, PCDHA@, PITX3, PPP1R1B, PPP3CA, PTK2B, PTX3, RAD51D, RGS4, S…	FALSE
GO:0043279	response to alkaloid	[5]	[Group12]	9	6.38298	4.61372e-05	0.00585942	{Group12=2.5545640649698683E-5}	{Group12=1.2772820324849341E-4}	[CNR1, FOSB, HOMER2, KALRN, OPRK1, SDK1, SLC6A3, TAC1, TH]	[AATF, ABAT, ACOD1, ADA, ADGRL3, ADORA2A, ADORA2B, AIF1, ANKK1, ATG7, BCHE, BCL2L1, BLM, CACNA1S, CACNG4, CAD, CASP3, CASP6, CASP7, CASQ2, CCNA2, CCNQ, CCT6A, CDK5, CHRNB2, CNC2, CNR1, CRH, CRHBP, CYR61, DDC, DFFB, DHODH, DHX15, DNM2, DNMT3A, DNMT3B, DPYSL2, DRD1, DRD2, DRD3, DRD4, DRD5, EFTUD2, EHMT2, FADD, FKBP1A, FKBP1AP1, FKBP1AP2, FKBP1AP3, FKBP1AP4, FOSB, GHR, GNAO1, GNPDA1, GOT2, GPI, GPRI…	FALSE
GO:0048148	behavioral response to cocaine	[3, 5, 6, 7]	[Group12]	4	17.3913	0.000140721	0.0166051	{Group12=2.5545640649698683E-5}	{Group12=1.2772820324849341E-4}	[HOMER2, KALRN, OPRK1, SDK1]	[ABAT, ANKK1, CDK5, DRD1, DRD2, DRD3, DRD4, EHMT2, FADD, HOMER1, HOMER2, HTR2A, KALRN, OPRK1, OR13F1, OR56A1, OR56A4, OR56A5, OR5T1, PPP1R1B, RAD51D, SDK1, SNCA]	FALSE
GO:0007611	learning or memory	[2, 5]	[Group13]	17	5.18293	3.86269e-07	5.29188e-05	{Group13=1.5020599804939063E-5}	{Group13=1.3518539824445156E-4}	[AFF2, ARC, BRSK2, CALB1, CARD14, CNR1, EGR2, KALRN, KCNA1, KCNK10, KIT, KMT2D, NPAS4, OPRK1, PLK2, TAC1, TH]	[AAAS, AATF, ABCA7, ABCB6, ABCC8, ACTR1B, ACTR2, ADAM2, ADCY1, ADCY3, ADCY8, ADGRB3, ADGRF1, ADNP, AFF2, AGER, AGT, AGXT, AICDA, ALL1, AMFR, ANGPTL2, ANKK1, APOE, APP, ARC, ARF4, ASIC1, ASXL1, ATAD1, ATOX1, ATP1A2, ATP6V0A4, ATP8A1, ATXN1, ATXN1L, B4GALT2, BCHE, BHLHB9, BRINP1, BRSK1, BRSK2, BTBD9, BTG2, C1QL1, C1QTNF1, C4BPA, CALB1, CAMK2G, CAMK4, CARD14, CASP3, CBX8, CCAR2, CCK, CCND2, CDC25C, …	FALSE
GO:0050890	cognition	[4]	[Group13]	17	4.54545	2.35208e-06	0.000315178	{Group13=1.5020599804939063E-5}	{Group13=1.3518539824445156E-4}	[AFF2, ARC, BRSK2, CALB1, CARD14, CNR1, EGR2, KALRN, KCNA1, KCNK10, KIT, KMT2D, NPAS4, OPRK1, PLK2, TAC1, TH]	[AAAS, AATF, ABCA7, ABCB6, ABCC8, ACTR1B, ACTR2, ADAM2, ADCY1, ADCY3, ADCY8, ADGRB3, ADGRF1, ADNP, ADORA1, AFF2, AFM, AGER, AGT, AGXT, AICDA, ALL1, AMFR, ANGPTL2, ANKK1, APOE, APP, ARC, ARF4, ASIC1, ASXL1, ATAD1, ATOX1, ATP1A2, ATP6V0A4, ATP8A1, ATXN1, ATXN1L, B4GALT2, BBS4, BCHE, BHLHB9, BRINP1, BRSK1, BRSK2, BTBD9, BTG2, C12orf57, C1QL1, C1QTNF1, C4BPA, CALB1, CAMK2G, CAMK4, CARD14, CASP3, CBR3…	FALSE
GO:0007613	memory	[3, 6]	[Group13]	12	7.94702	2.41196e-07	3.3285e-05	{Group13=1.5020599804939063E-5}	{Group13=1.3518539824445156E-4}	[ARC, CALB1, CARD14, CNR1, KALRN, KCNA1, KCNK10, KMT2D, NPAS4, PLK2, TAC1, TH]	[ABCA7, ABCB6, ABCC8, ADCY1, ADCY8, ADGRF1, ADNP, ANKK1, APOE, ARC, ASIC1, ATAD1, ATOX1, ATXN1, ATXN1L, B4GALT2, BRINP1, BTBD9, C1QTNF1, C4BPA, CALB1, CAMK2G, CAMK4, CARD14, CCAR2, CCK, CCND2, CDC25C, CEBPB, CHRFAM7A, CHRNA7, CHRNB2, CIC, CNR1, COMT, COX2, CPEB3, CREB1, CRTC1, CTNS, CUX2, CX3CR1, DBH, DHX15, DHX34, DHX8, DRD1, DRD2, EHMT2, EIF2AK4, EIF4EBP2, FEN1, FGF13, FOXO6, GIP, GNAI2, GPRIN1…	TRUE
GO:0007614	short-term memory	[4, 7]	[Group13]	3	23.0769	0.000426367	0.0477531	{Group13=1.5020599804939063E-5}	{Group13=1.3518539824445156E-4}	[CALB1, KCNA1, NPAS4]	[ADNP, BRINP1, CALB1, CCAR2, CHRFAM7A, CHRNA7, COMT, CUX2, KCNA1, MDK, MMDK, NPAS4, SERPINF1]	FALSE
GO:0007616	long-term memory	[4, 7]	[Group13]	5	10.6383	0.000225197	0.0263481	{Group13=1.5020599804939063E-5}	{Group13=1.3518539824445156E-4}	[ARC, CALB1, CARD14, NPAS4, TAC1]	[ABCB6, ADCY1, ADCY8, ANKK1, APOE, ARC, BTBD9, C4BPA, CALB1, CAMK2G, CAMK4, CARD14, CCND2, CDC25C, CPEB3, CTNS, DRD2, EHMT2, EIF2AK4, GPRIN1, GRIA1, GRIN1, KAT2A, LDLR, LRCH4, LRRN4, MECP2, MTOR, NCOA6, NOL3, NPAS4, NTF4, PJA2, PLCL1, PRDX2, PRKCZ, PRNP, RASGRF1, RELN, RGS14, RPS6KB1, SGK1, SHANK1, SLC17A7, SRF, TAC1, TACR1]	FALSE
GO:0048167	regulation of synaptic plasticity	[3, 5, 6, 7, 8, 9]	[Group13]	10	4.44444	0.000354928	0.0404618	{Group13=1.5020599804939063E-5}	{Group13=1.3518539824445156E-4}	[ARC, BRSK2, CALB1, CARD14, EGR2, KALRN, KIT, NCDN, NPAS4, PLK2]	[ABCB6, ABHD6, ABL1, ACP4, ADGRB1, ADORA1, ADORA2A, ADORA2B, AGER, AGT, AGXT, ALL1, ANAPC2, ANKK1, APC2, APOE, APP, ARC, ARF1, ARF1P1, ATP6V0A4, BAIAP2, BRSK1, BRSK2, C1QTNF1, C4BPA, CALB1, CAMK2A, CAMK2B, CARD14, CBLN1, CCNQ, CD38, CD46, CDC20, CDC25C, CDK5, CHRFAM7A, CHRNA7, CNTN2, CNTN4, COX2, CPEB3, CPLX2, CREB1, CRH, CRTC1, CX3CL1, CX3CR1, DBN1, DGKI, DHRS3, DHX15, DHX34, DHX8, DLG2, DLG4, D…	FALSE
